# Supplementary material for: Ovarian Tissue Cryopreservation versus Other Fertility Techniques for Chemoradiation-Induced Premature Ovarian Insufficiency in Women: A Systematic Review and Future Directions
Source: Life (Basel). 2024 Mar 15;14(3):393. doi: 10.3390/life14030393 (PMC10972149; doi:10.3390/life14030393)
Supplement: Supplementary file 1 [file life-14-00393-s001.zip]

Archive with 1 entries (1 files):
- life-2610241-supplementary.pdf
